# Supplementary material for: Effects of Food Source Availability, Host Egg:Parasitoid Ratios, and Host Exposure Times on the Developmental Biology of Megacopta cribraria Egg Parasitoids
Source: Insects. 2023 Sep 9;14(9):755. doi: 10.3390/insects14090755 (PMC10531800; doi:10.3390/insects14090755)
Supplement: Supplementary file 1 [file insects-14-00755-s001.zip]

Archive with 1 entries (1 files):
- insects-2564862-supplementary.pdf
